# Supplementary material for: Evaluation of Wideband Pulse Sequences for Suppressing Image Artifacts in Children with Cardiac Implantable Electronic Devices
Source: Radiol Cardiothorac Imaging. 2025 Nov 6;7(6):e250310. doi: 10.1148/ryct.250310 (PMC12728510; doi:10.1148/ryct.250310)
Supplement: Conflicts of Interest [file ryct250310coi.zip]

Archive with 10 entries (10 files):
- 543970469_104100522_1756831300345.pdf
- 543970458_103932485_1756489894744.pdf
- 543970459_31868792_1757695063820.pdf
- 543970461_122332664_1756840848392.pdf
- 543970462_126611886_1756496010987.pdf
- 543970464_61272108_1756492929311.pdf
- 543970465_126611996_1756531980442.pdf
- 543970466_104100417_1756493386318.pdf
- 543970467_80728950_1757938334241.pdf
- 543970468_3916894_1756489934463.pdf
